# Supplementary material for: Projected Effect of Increased Active Travel in German Urban Regions on the Risk of Type 2 Diabetes
Source: PLoS One. 2015 Apr 7;10(4):e0122145. doi: 10.1371/journal.pone.0122145 (PMC4388533; doi:10.1371/journal.pone.0122145)
Supplement: S1 Source code for the statistical software R — (ZIP) [file pone.0122145.s001.zip]

Archive with 4 entries (4 files):
- CamusMainFile.R
- getIncidence.R
- getR.R
- mort_L1.R
