# Supplementary material for: Projected Effect of Increased Active Travel in German Urban Regions on the Risk of Type 2 Diabetes
Source: PLoS One. 2015 Apr 7;10(4):e0122145. doi: 10.1371/journal.pone.0122145 (PMC4388533; doi:10.1371/journal.pone.0122145)
Supplement: S1 Source code for the statistical software R — (ZIP) [file pone.0122145.s001.zip › CamusMainFile.R]

################################################################################
#
#    Script for use with the statistical software R
#
#    This software comes with no warranty of any kind.
#
#    Small deviations from the numbers in the paper may appear, because
#    in the paper the results of a bootstrap analysis are shown.
#
################################################################################

#Clear workspace
rm(list=ls(all=TRUE))

#Includes
library(deSolve)

source("getR.R")
source("getIncidence.R")
source("mort_L1.R")


### KORA data
#prevalence
p.m    <- c(302/2867, 291/2204)
sd.p.m <- sqrt(p.m*(1-p.m)/c(2867, 2204))

p.f    <- c(208/2926, 297/2106)
sd.p.f <- sqrt(p.f*(1-p.f)/c(2926, 2106))

#incidence
i.m    <- 1e-3*c( 14, 27.5)
sd.i.m <- 1e-3*c(2.5, 5)

i.f    <- 1e-3*c(  9, 13.3)
sd.i.f <- 1e-3*c(2.3,  4)

#mortality w/ diabetes
m1.m    <- 1e-3*c( 38, 39)
sd.m1.m <- 1e-3*c(  8,  8)

m1.f    <- 1e-3*c(12, 37)
sd.m1.f <- 1e-3*c( 4,  8)


myMort <- function(t, isMale){ 
   return(mort_L1(t-15, t, isMale)) #in mort_L1 corresponds 2000 to t = 0, 
}

myInc <- function(t, isMale, hr = 1.0, logInc60, logInc70, incr = 0.0){
   return(hr * getIncidence(t-15, t, isMale, logInc60, logInc70, incr))
}

myRfct <- function(t, isMale, logR60, logR70, decr = 0.0){
   return(getR(t-15, t, isMale, logR60, logR70, decr))
}

rhs <- function(t, y, parms){
   with(as.list(parms), {
   thisR <- myRfct(t, isMale, logR60, logR70, decr)
   thisI <- myInc (t, isMale, incHR, logInc60, logInc70, incr)
   dy <- (1-y) * (thisI - myMort(t, isMale) * y * (thisR - 1)/(1 + y * (thisR - 1)))
   list(dy)})
}

t_      <- seq(35, 100, by = 1)
y_      <- 0
x       <- c(p = y_)

N_m     <- 415e3*0.98 #newborns 1985 that reach age 35 (Source: Federal statistical Office)
N_f     <- 395e3*0.99 


#Business-as-usual scenario (persistent variables have _0 in their name)
#Males (_m)
incHR    <- 1.0
isMale   <- TRUE
myI      <- i.m
myP      <- p.m
myM1     <- m1.m

myM      <- sapply(c(60, 70), FUN = mort_L1, year_ = 7, isMale = isMale)
myR      <- (1-myP) * myM1 / (myM - myP * myM1)

parms    <- c(  
                isMale = isMale, incHR = incHR, 
                logInc60 = log(myI[1]), logInc70 = log(myI[2]), incr = 0.0,
                logR60   = log(myR[1]), logR70   = log(myR[2]), decr = 0.0
              )
out_     <- as.data.frame(deSolve::rk4(x, t_, rhs, parms))

pp_0_m   <- out_$p #prevalence
m_m      <- sapply(35:100, FUN = myMort, isMale = isMale)
inc_m    <- sapply(35:100, FUN = myInc,  isMale = isMale, hr = incHR, logInc60 = log(myI[1]), logInc70 = log(myI[2]) )
S_m      <- exp(-cumsum( m_m[1:66]))
e_0_m    <- sum(S_m)
eDF_0_m  <- sum((1-pp_0_m[1:66])*S_m)
R_       <- sapply(35:100, FUN = getR, t=0, isMale = isMale, logR60   = log(myR[1]), logR70   = log(myR[2]), decr = 0.0 )
m0_m     <- m_m/(1+pp_0_m*(R_-1))
risk_0_m <- cumsum(inc_m[1:66]*exp(-cumsum( m0_m[1:66] + inc_m[1:66])))
c_0_m    <- N_m*sum(S_m*(1-pp_0_m[1:66])*inc_m[1:66])

#Females (_f)
isMale   <- FALSE
myI      <- i.f
myP      <- p.f
myM1     <- m1.f

myM      <- sapply(c(60, 70), FUN = mort_L1, year_ = 7, isMale = isMale)
myR      <- (1-myP) * myM1 / (myM - myP * myM1)

parms    <- c(  
                isMale = isMale, incHR = incHR, 
                logInc60 = log(myI[1]), logInc70 = log(myI[2]), incr = 0.0,
                logR60   = log(myR[1]), logR70   = log(myR[2]), decr = 0.0
              )
out_     <- as.data.frame(deSolve::rk4(x, t_, rhs, parms))

pp_0_f     <- out_$p
m_f      <- sapply(35:100, FUN = myMort, isMale = isMale)
inc_f    <- sapply(35:100, FUN = myInc,  isMale = isMale, hr = incHR, logInc60 = log(myI[1]), logInc70 = log(myI[2]) )
S_f      <- exp(-cumsum( m_f[1:66]))
e_0_f    <- sum(S_f)
eDF_0_f  <- sum((1-pp_0_f[1:66])*S_f)
R_       <- sapply(35:100, FUN = getR, t=0, isMale = isMale, logR60   = log(myR[1]), logR70   = log(myR[2]), decr = 0.0 )
m0_f     <- m_m/(1+pp_0_f*(R_-1))
risk_0_f <- cumsum(inc_f[1:66]*exp(-cumsum( m0_f[1:66] + inc_f[1:66])))
c_0_f    <- N_f*sum(S_f*(1-pp_0_f[1:66])*inc_f[1:66])

#Active travel scenario (persistent variable have _1 in their names)
#Males
incHR  <- 0.81

isMale   <- TRUE
myI      <- i.m
myP      <- p.m
myM1     <- m1.m

myM      <- sapply(c(60, 70), FUN = mort_L1, year_ = 7, isMale = isMale)
myR      <- (1-myP) * myM1 / (myM - myP * myM1)

parms    <- c(  
                isMale = isMale, incHR = incHR, 
                logInc60 = log(myI[1]), logInc70 = log(myI[2]), incr = 0.0,
                logR60   = log(myR[1]), logR70   = log(myR[2]), decr = 0.0
              )
out_     <- as.data.frame(deSolve::rk4(x, t_, rhs, parms))

pp_1_m     <- out_$p
inc_m    <- sapply(35:100, FUN = myInc,  isMale = isMale, hr = incHR, logInc60 = log(myI[1]), logInc70 = log(myI[2]) )
eDF_1_m  <- sum((1-pp_1_m[1:66])*S_m)
R_       <- sapply(35:100, FUN = getR, t=0, isMale = isMale, logR60   = log(myR[1]), logR70   = log(myR[2]), decr = 0.0 )
m0_m     <- m_m/(1+pp_1_m*(R_-1))
risk_1_m <- cumsum(inc_m[1:66]*exp(-cumsum( m0_m[1:66] + inc_m[1:66])))
c_1_m    <- N_m*sum(S_m*(1-pp_1_m[1:66])*inc_m[1:66])


#Females
isMale   <- FALSE
myI      <- i.f
myP      <- p.f
myM1     <- m1.f

myM      <- sapply(c(60, 70), FUN = mort_L1, year_ = 7, isMale = isMale)
myR      <- (1-myP) * myM1 / (myM - myP * myM1)

parms    <- c(  
                isMale = isMale, incHR = incHR, 
                logInc60 = log(myI[1]), logInc70 = log(myI[2]), incr = 0.0,
                logR60   = log(myR[1]), logR70   = log(myR[2]), decr = 0.0
              )
out_     <- as.data.frame(deSolve::rk4(x, t_, rhs, parms))

pp_1_f     <- out_$p

inc_f    <- sapply(35:100, FUN = myInc,  isMale = isMale, hr = incHR, logInc60 = log(myI[1]), logInc70 = log(myI[2]) )
eDF_1_f  <- sum((1-pp_1_f[1:66])*S_f)
R_       <- sapply(35:100, FUN = getR, t=0, isMale = isMale, logR60   = log(myR[1]), logR70   = log(myR[2]), decr = 0.0 )
m0_f     <- m_m/(1+pp_1_f*(R_-1))
risk_1_f <- cumsum(inc_f[1:66]*exp(-cumsum( m0_f[1:66] + inc_f[1:66])))
c_1_f    <- N_f*sum(S_f*(1-pp_1_f[1:66])*inc_f[1:66])

#Comparison between the scenarios
#Cases (c)
#Men and women
round(c_1_m)
round(c_0_m)
round(c_0_m - c_1_m)
round(100*(c_0_m - c_1_m)/c_0_m, 1)

round(c_1_f)
round(c_0_f)
round(c_0_f - c_1_f)
round(100*(c_0_f - c_1_f)/c_0_f, 1)

#Disease-free survival (eDF)
#Men and women
round(eDF_1_m, 1)
round(eDF_0_m, 1)
round(eDF_1_m - eDF_0_m, 1)

round(eDF_1_f, 1)
round(eDF_0_f, 1)
round(eDF_1_f - eDF_0_f, 1)

#small deviations may occur, because in the article the results of a bootstrap analysis are shown
