# Supplementary material for: Projected Effect of Increased Active Travel in German Urban Regions on the Risk of Type 2 Diabetes
Source: PLoS One. 2015 Apr 7;10(4):e0122145. doi: 10.1371/journal.pone.0122145 (PMC4388533; doi:10.1371/journal.pone.0122145)
Supplement: S1 Source code for the statistical software R — (ZIP) [file pone.0122145.s001.zip › getIncidence.R]

getIncidence <- function(t, a, isMale, logInc60 = log(7e-3), logInc70 = log(10e-3), incr = 0)
# based on Carstensen Fig 1, leftmost part, calculate ln(inc)-parabola in Denmark,
# via least squares approach fit and German ln(inc(60)), ln(inc(70)) find a factor
# -> German ln(inc) is proportional to Danish
{
   if(isMale){
      alpha0 <- -5.645
      alpha1 <- 0.2138
      alpha2 <- -1.4e-3
   }
   else{
      alpha0 <- -5.646
      alpha1 <- 0.2053
      alpha2 <- -1.3392e-3
   }
   
   if(a < 35)
      return(0.0)
   else{
      #least squares, note this is in units "per 1000 person-years" (as Fig 1)
      h60  <- alpha0 + alpha1 * 60 + alpha2 * 3600 
      h70  <- alpha0 + alpha1 * 70 + alpha2 * 4900
      y1   <- logInc60 + log(1000) #conversion to "per 1000 person-years"
      y2   <- logInc70 + log(1000)
      addC <- (y1 - h60 + y2 - h70)/2 #this is the additive constant
   
      logInc  <- addC + (alpha0 + alpha1 * a + alpha2 * a * a)
   }
   return(max(0, 1e-3*exp((t-7)*log(1+incr) + logInc))) #1e-3 for conversion to "per py"
}
