# Supplementary material for: Projected Effect of Increased Active Travel in German Urban Regions on the Risk of Type 2 Diabetes
Source: PLoS One. 2015 Apr 7;10(4):e0122145. doi: 10.1371/journal.pone.0122145 (PMC4388533; doi:10.1371/journal.pone.0122145)
Supplement: S1 Source code for the statistical software R — (ZIP) [file pone.0122145.s001.zip › getR.R]

getR <- function(t, a, isMale, logR60 = log(3), logR70 = log(2.5), decr = 0)
# based on Carstensen Fig 5, leftmost part, calculate ln(SMR) in Denmark,
# via least squares approach fit and German ln(R(60)), ln(R(70)) find a factor
# -> German logR is proportional to Danish
{   
   if(isMale){
     #males
     #logR <- log5 - (a-40)*(log5-log2)/35
     alpha0 <- 2.54 
     alpha1 <- -0.023583

   }
   else{
     #females   
     #logR <- log5 - (a-40)*(log5-log2)/40
     alpha0 <- 2.68 
     alpha1 <- -0.024895

   }
   #for least squares
   h60  <- alpha0 + alpha1 * 60
   h70  <- alpha0 + alpha1 * 70
   y1   <- logR60
   y2   <- logR70
   addC <- (y1 - h60 + y2 - h70)/2 #this is the additive constant

   logR <- addC + (alpha0 + alpha1 * a)
   return(exp((t-7)*log(1-decr) + logR))
}
