# Supplementary material for: Projected Effect of Increased Active Travel in German Urban Regions on the Risk of Type 2 Diabetes
Source: PLoS One. 2015 Apr 7;10(4):e0122145. doi: 10.1371/journal.pone.0122145 (PMC4388533; doi:10.1371/journal.pone.0122145)
Supplement: S1 Source code for the statistical software R — (ZIP) [file pone.0122145.s001.zip › mort_L1.R]

mort_L1 <- function(year_, age_, isMale_)
{
   #new intercept and slope due to high precision analysis in extractMortality_L1.R, April 2014
   y_ <- year_ - 8 # year_ = 9 (2009) corresponds to y_ = 1
   if(isMale_)
   {
     intercept_ <- -10.3160730  - 0.0310189   * y_
     slope_     <-  0.094984081 + 0.000239138 * y_
   }
   else
   {
     intercept_ <- -12.38814271  -0.03996949    * y_
     slope_     <-   0.1157625277 + 0.0003280839 * y_
   }
   return(exp(intercept_ + age_ * slope_))
}
